# Supplementary material for: Detection of Colorectal Cancer and Advanced Adenoma by Liquid Biopsy (Decalib Study): The ddPCR Challenge
Source: Cancers (Basel). 2020 Jun 6;12(6):1482. doi: 10.3390/cancers12061482 (PMC7352444; doi:10.3390/cancers12061482)
Supplement: Supplementary file 1 [file cancers-12-01482-s001.zip]

Archive with 5 entries (3 files):
- cancers-814900-supplementary/
- cancers-814900-supplementary/Supplementary data modified/
- cancers-814900-supplementary/Supplementary data modified/cancers-814900 - suppl Table S1.xlsx
- cancers-814900-supplementary/Supplementary data modified/cancers-814900 - Supplementary Table S2 Final_GT.xlsx
- cancers-814900-supplementary/Supplementary data modified/cancers-814900 supplementary figures_GT.pdf
