# Supplementary material for: Detection of Colorectal Cancer and Advanced Adenoma by Liquid Biopsy (Decalib Study): The ddPCR Challenge
Source: Cancers (Basel). 2020 Jun 6;12(6):1482. doi: 10.3390/cancers12061482 (PMC7352444; doi:10.3390/cancers12061482)
Supplement: Supplementary file 1 [file cancers-12-01482-s001.zip › cancers-814900-supplementary/Supplementary data modified/cancers-814900 - suppl Table S1.xlsx]

## Sheet: Feuil1
Supplementary table 1. Indications for colonoscopy
Indications	Number (%)
Personal or family history of polyp(s)	38 (24.5)
Complex mucosectomy of a previously identified polyp(s)	36 (23.2)
Gastrointestinal symptoms (transit disorder, abdominal pain and/or rectal bleeding)	33 (21.3)
Positive fecal occult blood test	18 (11.6)
Anemia	14 (9.0)
Alteration of performance status	9 (5.8)
Others	7 (4.5)
