# Supplementary material for: Detection of Colorectal Cancer and Advanced Adenoma by Liquid Biopsy (Decalib Study): The ddPCR Challenge
Source: Cancers (Basel). 2020 Jun 6;12(6):1482. doi: 10.3390/cancers12061482 (PMC7352444; doi:10.3390/cancers12061482)
Supplement: Supplementary file 1 [file cancers-12-01482-s001.zip › cancers-814900-supplementary/Supplementary data modified/cancers-814900 - Supplementary Table S2 Final_GT.xlsx]

## Sheet: Feuil1
	Table S2: Molecular analysis of all non-carcinoma lesions (n=167)
Patients	Histology	Size (mm)	Advanced adenoma	KRAS mutation	BRAF mutation	Allele frequency %
1	TALG	25	X
2	TALG	1-2
	TALG	1-2
	TALG	2-5
	TALG	2-5		G12V		0.26
	TALG	2-5
	TALG	2-5
	TALG	2-5
	TALG	2-5
	TALG	2-5
3	TALG	<10
	TALG	<10
	TALG	<10
4	TALG	6
6	TALG	3
7	TALG	10	X
	TVALG	15	X	G12V		0.42
10	TALG	<10
	TALG	<10
	TALG	<10
	TALG	<10
	TALG	<10
	TALG	<10
	TALG	<10
	TALG	<10
	TALG	<10
	TALG	<10
	TALG	<10
	TALG	<10
	TALG	<10
	TALG	<10
	TALG	<10
	TALG	>10	X	G12S		0.45
	TAHG	<10	X	G12D		0.43
11	TALG	5
	TALG	6		G13D		0.5
	TVALG	15	x	G13D		0.09
15	TALG	8
17	SSA/P	8			V600E	0.12
20	TAHG	15	X	G13D		0.49
27	TALG	8
28	TALG	<10
	HP	<10		G12V		0.4
	HP	<10			V600E	0.15
30	SSA/P	11	X		V600E	0.44
31	TALG	<10		G12D		0.38
34	TVALG	20	X
	TVALG	50	X	G13D		0.4
36	SSA/P	10	X		V600E	0.24
	TALG	<10
37	SSA/P	25	X		V600E	0.29
39	TALG	3
40	TALG	2
42	TALG	3
45	TALG	<10
	SSA/P	3			V600E	0.18
46	TAHG	>10	X
47	ATVHG	40	X	G12V		0.26
48	TVALG	20	X	G12V		0.47
	TALG	5
51	HP	2			V600E	0.34
	HP	2			V600E	0.27
	HP	2			V600E	0.16
59	HP	1		G12D		0.46
60	TALG	10	X
	TALG	4
61	TALG	2
63	TVALG	40	X	G13D		0.46
	TVALG	20	X
65	TALG	2
66	TAHG	>10	X	G13D		0.43
67	TALG	<10
	TALG	<10
	TALG	<10
	TALG	<10
	TALG	<10
	TALG	<10
	TALG	<10
	TALG	<10
	TALG	<10
	TALG	<10
68	SSA/P	15	X		V600E	0.24
	SSA/P	10	X		V600E	0.13
69	SSA/P	20	X		V600E	0.32
	HP	3-4			V600E	0.24
	HP	3-4			V600E	0.13
	HP	3-4			V600E	0.12
70	TALG	15	X
72	TALG	3
73	SSA/P	10	X
74	TAHG	30	X
75	TALG	3
76	TALG	10	X
78	TALG	3
	TALG	10	X	G12V		0.08
	TALG	10	X	G12D		0.07
80	TALG	2
	TALG	4
83	TALG	5
84	TALG	<10
	TALG	<10
	TALG	<10
	HP	1-3			V600E	0.14
	HP	1-3			V600E	0.14
	HP	1-3			V600E	0.2
	TALG	3
91	HP	2			V600E	0.06
	HP	2			V600E	0.39
92	TALG	15	X
98	TALG	4
99	HP	2			V600E	0.13
100	TVALG	>10	X	G12D		0.41
106	TVALG	30	X
107	TALG	2
109	TALG	50	X
111	TVAHG	50	X
114	HP	<10		G12D		0.48
	HP	<10		G12V		0.41
	HP	<10		G12V		0.42
	TALG	<10
117	TALG	5
118	TALG	4
119	TALG	<10
	TALG	<10
	TALG	<10
	TALG	40	X	G12R		0.49
128	HP	<10			V600E	0.11
	TVALG	80	X
129	TALG	8
	TVALG	30	X
131	TALG	3
132	SSA/P	15	X		V600E	0.17
133	TALG	4
	TALG	10	X
	TALG	8
136	TALG	10	X
137	TVALG	70	X	G13D		0.45
138	TVALG	8	X
	TVALG	8	X
	TVALG	8	X
	TALG	5
143	TALG	25	X
	SSA/P	15	X		V600E	0.17
144	TALG	5		G12A		0.45
	TALG	2
146	TVALG	30	X	G12D		0.45
149	SSA/P	20-25	X		V600E	0.26
150	TVALG	80	X	G12S		0.62
151	TALG	4
	TALG	4
	TALG	4
	TALG	4
	TALG	10	X
	TALG	4
	TALG	4
	TALG	10	X
	TALG	10	X
	TALG	3-8
	TALG	3-8
	TALG	3-8		G12S		0.12
	TALG	3-8
153	TALG	5		G12D		0.45
	TAHG	15	X	G12R		0.26
	TALG	15	X	G12V		0.31
154	TALG	7		G12S		0.41
	TVALG	30	X
	TALG	10	X
Dark grey: non-carcinoma lesions from patients from CRC group, Grey : lesions from patients from the AA group, White: lesions from patients from the NAA group.
TALG: Tubular adenoma with low-grade dysplasia, TVALG: Tubulovillous adenoma with low-grade dysplasia, TAHG: Tubular adenoma with high-grade dysplasia.
TVAHG: Tubulovillous adenoma with high-grade dysplasia, SSA/P: Sessile serrated adenoma/polyps, cm: centimeter, HP: Hyperplastic polyp, mm: milimeter.

## Sheet: Feuil2
CCR en gris foncé
supp table 2 et 3 à regrouper
ajout données histo polypes
mettre patients sans autre lésion associée
